# Supplementary material for: Personalized Diet in Obesity: A Quasi-Experimental Study on Fat Mass and Fat-Free Mass Changes
Source: Healthcare (Basel). 2021 Aug 25;9(9):1101. doi: 10.3390/healthcare9091101 (PMC8469514; doi:10.3390/healthcare9091101)
Supplement: Supplementary file 1 [file healthcare-09-01101-s001.zip]

Archive with 1 entries (1 files):
- healthcare-1309362-supplementary.pdf
